# Supplementary material for: Gene regulatory network prediction using machine learning, deep learning, and hybrid approaches
Source: For Res (Fayettev). 2025 Jul 30;5:e014. doi: 10.48130/forres-0025-0014 (PMC12441907; doi:10.48130/forres-0025-0014)
Supplement: Supplementary file 1 — Supplementary data to this article can be found online. [file FR-2025-5-0014-Supplementary.zip]

Archive with 8 entries (8 files):
- 10.48130_forres-0025-0014-Suppl-FigureS2.pdf
- 10.48130_forres-0025-0014-Suppl-FigureS3.pdf
- 10.48130_forres-0025-0014-Suppl-FigureS4.pdf
- 10.48130_forres-0025-0014-Suppl-FigureS5.pdf
- 10.48130_forres-0025-0014-Suppl-TableS1.pdf
- 10.48130_forres-0025-0014-Suppl-TableS2.pdf
- 10.48130_forres-0025-0014-Suppl-TableS3.pdf
- 10.48130_forres-0025-0014-Suppl-FigureS1.pdf
